# Supplementary material for: Treatment of Metastatic Cancer by Conferring Immunogenicity to the Apoptotic Bodies of the Primary Tumor
Source: Cancer Commun (Lond). 2026 Jan 23;46:0001. doi: 10.34133/cancomm.0001 (PMC12856765; doi:10.34133/cancomm.0001)
Supplement: Supplementary 1 — Materials and Methods Tables S1 to S7 Figs. S1 to S15 Videos S1 to S4 [file cancomm.0001.f1.zip]

Archive with 5 entries (5 files):
- CANCOMM-D-25-00117-Supplementary Material-Final.docx
- CANCOMM-D-25-00117-Supplementary Video 1. PBS-Final.mp4
- CANCOMM-D-25-00117-Supplementary Video 2. AB-Final.mp4
- CANCOMM-D-25-00117-Supplementary Video 3. MPLA-Final.mp4
- CANCOMM-D-25-00117-Supplementary Video 4. iAB-Final.mp4
